# Supplementary material for: Multiple redox switches of the SARS-CoV-2 main protease in vitro provide opportunities for drug design
Source: Nat Commun. 2024 Jan 9;15:411. doi: 10.1038/s41467-023-44621-0 (PMC10776599; doi:10.1038/s41467-023-44621-0)
Supplement: Supplementary file 9 — Source Data [file 41467_2023_44621_MOESM9_ESM.xlsx]

## Sheet: Tabelle1
Figure 2
SARS-CoV-2 Mpro						enzymatic activities of SARS-CoV-2 Mpro
100 µM H2O2 on ice						after oxidation by treatment with 100 µM H2O2 on ice
time [min]	Δabs/min					followed by re-reduction with DTT
0	0.029	0.03	0.028
30	0.029	0.024	0.029
120	0.023	0.027	0.023
300	0.02	0.021	0.02
1260	0.0093	0.0092	0.01
DTT - Overnight	0.023	0.024	0.025
DTT - 400min	0.023	0.021
DTT - 215min	0.021	0.015	0.019
control - no DTT no H2O2	0.023	0.025	0.024

## Sheet: Tabelle2
Figure 6a
SARS-CoV Mpro						enzymatic activities of SARS-CoV Mpro
100 µM H2O2 on ice						after oxidation by treatment with 100 µM H2O2 on ice
time [min]	Δabs/min					followed by re-reduction with DTT
0	0.0388	0.0377	0.0343
30	0.0355	0.0387	0.0331
120	0.0319	0.0367	0.0351
300	0.0322	0.0337	0.03449
1380	0.0175	0.0174	0.0161
DTT - Overnight	0.0357	0.0336	0.0357
DTT2 - 120 min	0.0285	0.0286	0.0273
control no DTT no H2O2	0.0319	0.033	0.0328
control 2 DTT no H2O2	0.0338	0.0327	0.034

## Sheet: Tabelle3
Table 1
enzymatic activity Mpro					Delta Abs/min						Kapp (s-1)						%					Reactivation	Kapp (s-1)			Reactivation	% Activity			Reactivation	% Reactivation
				SONOS- Variants	1mM DTT		1mM H2O2 (2h)			SONOS- Variants	1mM DTT		1mM H2O2 (2h)			SONOS- Variants	1mM DTT		1mM H2O2 (2h)			SONOS- Variants	1mM H2O2 (2h) +20mM DTT (200sec)			SONOS- Variants	1mM H2O2 (2h) +20mM DTT (200sec)			SONOS- Variants	1mM H2O2 (2h) +20mM DTT (200sec)
					Average	Error	Average	Error			Average	Error	Average	Error			Average	Error	Average	Error			Average	Error			Average	Error			Average	Error
Total volume	200	µL		WT	0.0296933	0.00076111	0.0090545	0.0002935		WT	0.206204	0.00528549	0.0628785	0.00203819		WT	1	0.0256324	0.304934	0.00988437		WT	0.0701979	0.00209375		WT	0.34043	0.0101538		WT	0.0354962	0.0200382
Stock MPro	0.844925	mg/mL		C22S	0.02505	0.00037	0.0078045	5.65e-05		C22S	0.173958	0.00256944	0.0541979	0.000392361		C22S	0.843624	0.0124607	0.262837	0.00190278		C22S	0.0643576	0.00163542		C22S	0.312107	0.00793107		C22S	0.0492703	0.00983386
volume MPro	8	µL		C44S	0.0048775	3.45e-05	0.0021775	8.45e-05		C44S	0.0338715	0.000239583	0.0151215	0.000586806		C44S	0.164262	0.00116188	0.073333	0.00284576		C44S	0.015691	0.000878472		C44S	0.0760945	0.00426022		C44S	0.00276156	0.00710597
				C44A	0.008722	0.000118	0.003681	0.000138		C44A	0.0605694	0.000819444	0.0255625	0.000958333		C44A	0.293736	0.00397396	0.123967	0.00464751		C44A	0.0229028	0.000819444		C44A	0.111069	0.00397396		C44A	-0.0128985	0.00862146
MW MPro	33797	Da		C22S_C44S	0.003086	0.000117	0.0011765	1.15e-05		C22S_C44S	0.0214306	0.0008125	0.00817014	7.98611e-05		C22S_C44S	0.103929	0.00394028	0.0396217	0.000387292		C22S_C44S	0.00476285	0.000370938		C22S_C44S	0.0230978	0.00179889		C22S_C44S	-0.0165239	0.00218618
Ext. AMC	2400	M-1cm-1		K61A	0.016405	0.000585	0.0059975	0.0007245		K61A	0.113924	0.0040625	0.0416493	0.00503125		K61A	0.552481	0.0197014	0.201981	0.0243994		K61A	0.0385556	0.00431944		K61A	0.186978	0.0209475		K61A	-0.0150034	0.0453469
				K61A_C22S	0.012585	0.000555	0.0049295	0.0006595		K61A_C22S	0.0873958	0.00385417	0.0342326	0.00457986		K61A_C22S	0.423833	0.0186911	0.166014	0.0222104		K61A_C22S	0.0354028	0.00152778		K61A_C22S	0.171688	0.00740907		K61A_C22S	0.00567467	0.0296194
MPro f.c.	0.033797	mg/mL		K61A_C44S	0.003022	9.6e-05	0.00094805	1.205e-05		K61A_C44S	0.0209861	0.000666667	0.00658368	8.36806e-05		K61A_C44S	0.101774	0.00323305	0.031928	0.000405815		K61A_C44S	0.00714826	0.000205903		K61A_C44S	0.034666	0.000998541		K61A_C44S	0.00273799	0.00140436
				K61A_C22S_C44S	0.0020785	0.0004065	0.0008812	3.27e-05		K61A_C22S_C44S	0.014434	0.00282292	0.00611944	0.000227083		K61A_C22S_C44S	0.0699989	0.0136899	0.0296767	0.00110126		K61A_C22S_C44S	0.00415312	0.000661458		K61A_C22S_C44S	0.0201409	0.00320779		K61A_C22S_C44S	-0.00953581	0.00430905
Buffer:	20mM	Tris		Y54F	0.0057725	5e-07	0.0021165	0.0005205		Y54F	0.0400868	3.47222e-06	0.0146979	0.00361458		Y54F	0.194404	1.68388e-05	0.0712786	0.0175292		Y54F	0.0169167	0.0010625		Y54F	0.0820386	0.00515267		Y54F	0.01076	0.0226819
	100mM	NaCl
	1mM	EDTA			Delta Abs/min						Kapp (s-1)						%					Reactivation	Kapp (s-1)			Reactivation	% Activity			Reactivation	% Reactivation
				Cysteine variants	1mM DTT		1mM H2O2 (2h)			Cysteine variants	1mM DTT		1mM H2O2 (2h)			Cysteine variants	1mM DTT		1mM H2O2 (2h)			Cysteine variants	1mM H2O2 (2h) +20mM DTT (200sec)			Cysteine variants	1mM H2O2 (2h) +20mM DTT (200sec)			Cysteine variants	1mM H2O2 (2h) +20mM DTT (200sec)
					Average	Error	Average	Error			Average	Error	Average	Error			Average	Error	Average	Error			Average	Error			Average	Error			Average	Error
				WT	0.0296933	0.00076111	0.0090545	0.0002935		WT	0.206204	0.00528549	0.0628785	0.00203819		WT	1	0.0256324	0.304934	0.00988437		WT	0.0701979	0.00209375		WT	0.34043	0.0101538		WT	0.0354962	0.0200382
				C16S	0.022355	0.000335	0.007551	3.5e-05		C16S	0.155243	0.00232639	0.0524375	0.000243056		C16S	0.752863	0.011282	0.2543	0.00117872		C16S	0.0559653	0.000513889		C16S	0.271408	0.00249214		C16S	0.0171082	0.00367086
				C22S	0.02505	0.00037	0.0078045	5.65e-05		C22S	0.173958	0.00256944	0.0541979	0.000392361		C22S	0.843624	0.0124607	0.262837	0.00190278		C22S	0.0643576	0.00163542		C22S	0.312107	0.00793107		C22S	0.0492703	0.00983386
				C38S	0.02734	0.00014	0.009449	9.1e-05		C38S	0.189861	0.000972222	0.0656181	0.000631944		C38S	0.920745	0.00471486	0.31822	0.00306466		C38S	0.075	0.000763889		C38S	0.363718	0.00370454		C38S	0.0454984	0.0067692
				C44S	0.0048775	3.45e-05	0.0021775	8.45e-05		C44S	0.0338715	0.000239583	0.0151215	0.000586806		C44S	0.164262	0.00116188	0.073333	0.00284576		C44S	0.015691	0.000878472		C44S	0.0760945	0.00426022		C44S	0.00276156	0.00710597
				C85S	0.021145	0.000505	0.0078305	0.0002315		C85S	0.14684	0.00350694	0.0543785	0.00160764		C85S	0.712113	0.0170072	0.263712	0.00779636		C85S	0.0608125	0.000208333		C85S	0.294915	0.00101033		C85S	0.0312023	0.00880669
				C117S	0.0124433	0.000179691	0.00497133	3.73839e-05		C117S	0.086412	0.00124785	0.0345231	0.00025961		C117S	0.419062	0.00605156	0.167423	0.001259		C117S	0.0293287	0.00231655		C117S	0.142232	0.0112343		C117S	-0.0251908	0.0124933
				C128S	0.02205	0.00018	0.006695	0.000176		C128S	0.153125	0.00125	0.0464931	0.00122222		C128S	0.742591	0.00606197	0.225471	0.00592726		C128S	0.0585174	0.00217708		C128S	0.283784	0.0105579		C128S	0.0583128	0.0164852
				C145S	0.0005396	0	n.a.	n.a.		C145S	0.00374722	0	n.a.	n.a.		C145S	n. a.	n.a.	n.a.	n.a.		C145S	n.a.	n.a.		C145S	n.a.	n.a.		C145S	n.a.	n.a.
				C156S	0.0230033	0.000528793	0.00852367	0.000199871		C156S	0.159745	0.00367217	0.0591921	0.00138799		C156S	0.774697	0.0178085	0.287057	0.00673116		C156S	0.0721296	0.00182885		C156S	0.349798	0.00886914		C156S	0.0627414	0.0156003
				C160S	0.027535	0.000885	0.0083785	0.0001615		C160S	0.191215	0.00614583	0.058184	0.00112153		C160S	0.927313	0.0298047	0.282168	0.00543893		C160S	0.0620035	0.000170139		C160S	0.30069	0.000825101		C160S	0.0185227	0.00626403
				C265S	0.02528	0.00067	0.009121	0.000129		C265S	0.175556	0.00465278	0.0633403	0.000895833		C265S	0.85137	0.022564	0.307173	0.00434441		C265S	0.0709028	0.00395833		C265S	0.343848	0.0191962		C265S	0.0366749	0.0235406
				C300S	0.027535	7.5e-05	0.0095265	0.0001155		C300S	0.191215	0.000520833	0.0661562	0.000802083		C300S	0.927313	0.00252582	0.32083	0.00388976		C300S	0.0739931	0.0040625		C300S	0.358835	0.0197014		C300S	0.0380052	0.0235912
